# Supplementary material for: Depletion of VGLL4 Causes Perinatal Lethality without Affecting Myocardial Development
Source: Cells. 2022 Sep 10;11(18):2832. doi: 10.3390/cells11182832 (PMC9496954; doi:10.3390/cells11182832)
Supplement: Supplementary file 1 [file cells-11-02832-s001.zip]

Archive with 1 entries (1 files):
- cells-1855605-supplementary.pdf
